# Supplementary material for: Diversity and composition of flower-visiting insects and related factors in three fruit tree species
Source: Biodivers Data J. 2023 Sep 8;11:e100955. doi: 10.3897/BDJ.11.e100955 (PMC10504601; doi:10.3897/BDJ.11.e100955)
Supplement: Supplementary material 1 — Table S1 Locations, sampling methods, sampling efforts and status of introduction of domesticated pollinators at each site and year [file bdj-11-e100955-s001.xlsx]

## Sheet: Table S1
Table S1 Locations, sampling methods, sampling efforts, and status of introduction of domesticated pollinators at each site and year. Sampling efforts were converted to the minutes of the survey per person in the column "Effort".
	Prefecture	Site	Farm type	Longitude	Latitude	Domesticated pollinators*1	Introduced nest densities or distances to the site	Year	Area of survey（a)	Date of survey	Time and method	Effort (min・person)	Inclusion in the community analysis*2	Captured individuals (Hymenoptera:Diptera:Coleoptera:Others)	Data source
Japanese pear	Tochigi	MKC	Experimental	36.4886	139.983	F		2018	36	4/5, 4/6, 4/11	8:00-15:20, 20 min every hour	1440	T	164:180:20:0	Sonoda et al. 2022*3
								2019	36	4/16, 4/19, 4/23	9:00-10:00, 13:00-14:00, continuous	1080	T	130:31:0:0	Sonoda et al. 2022*3
		UTC	Private	36.5206	139.982	F		2018	110	4/5, 4/6, 4/20	8:00-15:20, 20 min every hour	1440	T	51:44:6:0
	Ibaraki	TKC	Experimental	36.0459	140.1	F		2017	115	4/20, 4/21, 4/24	5:00-18:15, 15 min every hour	1635	T	61:202:82:0
								2018	195	4/5, 4/6, 4/9	8:00-14:15 or 10:00-13:15, 15 min every hour	1440	T	187:271:30:3
	Tottori	TEY	Experimental	35.4761	133.744	F		2017	25	4/15, 4/17, 4/19	5:30-19:00, 60 min every 2 hours	1080	T	12:97:10:2
								2018	25	4/3, 4/8	8:00-15:00, 60 min every 2 hours	480	F	2:4:1:0	Sonoda et al. 2022*3
								2019	25	4/12, 4/15	8:00-15:00, 60 min every 2 hours	480	T	6:52:2:0	Sonoda et al. 2022*3
		TEO	Private	35.3585	134.175	F		2018	15	2018-04-10	8:00-14:30, 60 min every 2 hours	120	F	5:7:1:0
								2019	35	2019-04-18	12:50-14:00, two 30min periods	120	F	2:8:0:0
		TED	Private	35.4674	133.917	F		2019	28	2019-04-11	14:10-15:20, two 30min periods	120	F	0:4:0:0
		TES	Private	35.3819	133.376	F		2019	28	2019-04-12	11:30-13:30, continuous	120	F	1:1:0:0
	Kumamoto	KKU	Experimental	32.6424	130.714	F		2017	100	4/7, 4/12, 4/13, 4/14, 4/15, 4/21	9:00-16:00, 60 min every 2 hours	1440	T	19:136:11:1
								2018	100	3/25, 3/28, 3/29, 4/4	9:00-16:00, 60 min every 2 hours	960	T	40:113:7:1
		KKA	Private	32.1974	130.899	F		2018	30	3/30, 4/3, 4/4, 4/9	9:00-16:00, 60 min every 2 hours	960	T	123:108:28:2
Apple	Iwate	MOC	Experimental	39.7694	141.141	F		2017	21	5/8, 5/9, 5/12, 5/16	5:00-17:30, 30 min every 2 hours	840	T	76:133:28:1
								2018	21	5/5, 5/6, 5/11, 5/12	5:00-17:30, 30 min every 2 hours	840	T	174:296:38:3
	Akita	YKYEX1	Experimental	39.2413	140.529	Apis mellifera, Osmia cornifrons	Apis (2017, 2018): around 10 hives 2 km from the study field	2017	50	5/7, 5/8, 5/9, 5/10, 5/12	8:00-17:00, continuous	5400	T	183:182:0:0	Funayama et al. 2022 *4
							Osmia (2017): bamboo nesting tubes (around 50 tubes × 10 bundles) just next to the study field (No nesting tubes introduced in 2018)	2018	50	5/2, 5/5, 5/6, 5/7, 5/8, 5/9	9:00-15:00, continuous	4320	T	89:131:0:0	Funayama et al. 2022 *4
		YKYEX2	Private	39.24	140.559	Apis mellifera	Apis (2017, 2018): around 10 hives just next to the study field	2018	30	5/2, 5/5, 5/6, 5/7, 5/8, 5/9	9:00-15:00, continuous	4320	T	52:199:0:0
	Fukushima	HKC	Experimental	37.8143	140.442	Apis mellifera	Apis (2017–2019): 3 hives 200 m from the study field (1 hive per 2.7 ha)	2017	30	4/30, 5/2, 5/4, 5/6	9:00-15:15 or 5:00-18:15, 15 min every hour	2835	T	170:44:57:6
								2018	10	4/19, 4/23, 4/27, 5/1	10:00-14:30, 30 min every hour	600	T	99:20:6:4
								2019	10	2019-05-03	5:00-11:30, 14 times of 15 min session	210	F	43:56:0:1
		SN1	Private	37.8	140.494	Apis mellifera	Apis (2017, 2018): 1 hive per 40 a	2018	10	4/19, 4/23, 4/26, 4/27, 5/1	10:00-14:30, 30 min every hour	750	T	35:17:3:0
								2019	10	2019-04-28	10:00-10:30, continuous	30	F	3:8:0:0
		MN1	Private	37.895	140.434	F		2018	10	4/23, 4/26, 4/27, 5/1	10:00-14:30, 30 min every hour	600	T	57:29:20:2
								2019	10	2019-05-09	10:00-11:30, 30 min every hour	60	F	9:3:8:2
Oriental persimmon	Shimane	IZE	Experimental	35.3297	132.735	Apis mellifera	Apis (2017–2019): 3 hives within the study field (1.3 hives per 10 a)	2017	8	5/26, 5/30, 5/31	5:30-18:00, 30 min every 2 hours	1260	F	8:14:3:0
								2018	8	5/24, 5/27, 5/28	7:00-17:30, 30 min every 2 hours	720	T	61:6:16:0
								2019	8	5/24, 5/27, 5/28	7:00-18:30, 90 min every 2 hours	1890	T	67:0:8:0
		ODC	Private	35.1636	132.42	F		2017	34	5/25, 5/27, 5/28	6:30-17:40, 60 min every 2 hours	2160	T	11:13:33:4
		IZC	Private	35.4553	132.802	Apis mellifera	Apis (2018, 2019): 5 hives within the study field (1 hive per 40 a)	2018	25	5/22, 5/25, 5/28	7:00-18:00, 60 min every 2 hours	1440	T	38:3:10:0
								2019	25	5/25, 5/26, 5/29	7:00-17:30, 90 min every 2 hours	2700	T	46:8:8:0
		HDC	Private	34.8047	131.971	F		2018	30	5/21, 5/22, 5/24	7:00-17:30, 30 min every 2 hours	720	F	1:4:17:1
								2019	80	2019-05-23	7:00-18:30, 90 min every 2 hours	540	F	0:0:4:0
	Hiroshima	AKC	Experimental	34.3306	132.824	F		2017	30	5/26, 5/29, 5/30	9:00-17:30 or 7:00-17:30, 30 min every 2 hours	960	T	87:0:15:0
								2018	30	5/17, 5/21, 5/24	7:00-17:30, 30 min every 2 hours	1080	T	233:1:135:1
*1 Domesticated pollinators "T": Domesticated pollinators were introduced in the orchard; "F": Not introduced
*2 Inclusion in the community analysis "T": Included in the analyses of community composition (dissimilarity and diversity analyses); "F": Excluded from the analyses of community composition due to the small sample size or limited number of days for observation (for details, see Materials and Methods)
*3 Sonoda S, Kagawa K, Furui Y, Nakada K, Koyama M, Toda S, Sugiura N, Nakamura S, Sueyoshi M, Mita T, Toyama M (2022) Mutual complementarity among diverse pollinators as a mechanism underlying open insect pollination in Japanese pear orchards. Journal of Applied Entomology 146: 498-510. https://doi.org/10.1111/jen.12967
*4 Funayama K, Toyama M, Nakamura S, Komatsu M (2022) Can small wild pollinators be used practically for fruit set in apple trees? Applied Entomology and Zoology 57: 393–399. https://doi.org/10.1007/s13355-022-00797-3
