# Supplementary material for: Diversity and composition of flower-visiting insects and related factors in three fruit tree species
Source: Biodivers Data J. 2023 Sep 8;11:e100955. doi: 10.3897/BDJ.11.e100955 (PMC10504601; doi:10.3897/BDJ.11.e100955)
Supplement: Supplementary material 2 — Table S2 Normal weather conditions at the nearest weather station as the 30-year (1991–2020) average for every 10 days during antheses of Japanese pear, apple and Oriental persimmon from March to May [file bdj-11-e100955-s002.csv]

Table S2 Normal weather conditions at the nearest weather station as the 30-year (1991-2020) average for every 10 days during antheses of Japanese pear, apple, and Oriental persimmon from March to May. Figures with @ represent statistics that are not based on data for the 30 years, due to termination of meteorological observations.
Weather_station	Longitude	Latitude	Referred_sites	Month	Period_within_the_month	Sea-level_pressure_(hPa)	Precipitation_(mm)	Average_air_temperature_()	Daily_maximum_temperature_()	Daily_minimum_temperature_()	Relative_humidity_(%)	Average_wind_speed_(m/s)	Sunshine_hours_(h)	Total_solar_radiation_(MJ/m^2)
Morioka	39.7	141.17	MOC	Mar	Early	1015.7	32.2	1	5.4	-3	69	3.2	48	11.9
Morioka	39.7	141.17	MOC	Mar	Mid	1015.5	23.4	2.6	7.6	-1.8	67	3.4	51.5	13.3
Morioka	39.7	141.17	MOC	Mar	Late	1015.2	26.5	4.1	9.3	-0.7	66	3.2	58.3	14
Morioka	39.7	141.17	MOC	Apr	Early	1014.7	24.8	6.5	12.1	1.3	65	3.4	54.3	15
Morioka	39.7	141.17	MOC	Apr	Mid	1014	27.3	8.6	14.4	3.1	65	3.5	56.2	15.7
Morioka	39.7	141.17	MOC	Apr	Late	1013.5	33.4	10.9	16.8	5.2	65	3.4	61	16.7
Morioka	39.7	141.17	MOC	May	Early	1012.6	35.7	13	18.9	7.5	66	3.5	59.8	17.4
Morioka	39.7	141.17	MOC	May	Mid	1012.1	36	14.2	19.7	8.9	69	3.3	58.4	17.3
Morioka	39.7	141.17	MOC	May	Late	1011.1	34.8	16.3	22.1	10.9	70	3.2	69.8	18.7
Yokote	39.24	140.53	YKYEX1, YKYEX2	Mar	Early		33.1	1.1	5	-2.5		1.9	25.7
Yokote	39.24	140.53	YKYEX1, YKYEX2	Mar	Mid		32.4	2.3	6.8	-1.6		1.9	33.1
Yokote	39.24	140.53	YKYEX1, YKYEX2	Mar	Late		29.9	3.8	8.9	-0.5		2.1	41.9
Yokote	39.24	140.53	YKYEX1, YKYEX2	Apr	Early		27.7	6.5	12.2	1.5		2.2	48.6
Yokote	39.24	140.53	YKYEX1, YKYEX2	Apr	Mid		26.3	9	15.1	3.6		2.5	52.8
Yokote	39.24	140.53	YKYEX1, YKYEX2	Apr	Late		31.2	11.3	17.7	5.6		2.4	55.6
Yokote	39.24	140.53	YKYEX1, YKYEX2	May	Early		36.2	13.7	19.9	8		2.4	59.3
Yokote	39.24	140.53	YKYEX1, YKYEX2	May	Mid		34.6	14.8	20.6	9.7		2.4	55.5
Yokote	39.24	140.53	YKYEX1, YKYEX2	May	Late		29.4	17	23.1	11.7		2.3	71
Fukushima	37.76	140.47	HKC, MN1	Mar	Early	1016.2	28.3	4.3	9.1	0.3	64	2.7	51.7	12.3
Fukushima	37.76	140.47	HKC, MN1	Mar	Mid	1016	19.3	6	11.5	1.1	60	2.8	59	14.2
Fukushima	37.76	140.47	HKC, MN1	Mar	Late	1015.6	28.1	7.2	12.7	2.4	59	2.8	64.8	14.9
Fukushima	37.76	140.47	HKC, MN1	Apr	Early	1015	25.5	9.6	15.4	4.5	58	2.8	63.9	16.3
Fukushima	37.76	140.47	HKC, MN1	Apr	Mid	1014.1	28.2	11.6	17.5	6.4	59	2.9	59.5	16.4
Fukushima	37.76	140.47	HKC, MN1	Apr	Late	1013.6	28.2	13.9	20	8.4	58	2.8	66.2	17.7
Fukushima	37.76	140.47	HKC, MN1	May	Early	1012.8	23.5	15.9	22	10.6	59	2.8	62.5	17.7
Fukushima	37.76	140.47	HKC, MN1	May	Mid	1012.2	30.4	16.7	22.5	11.6	64	2.6	60.2	17.8
Fukushima	37.76	140.47	HKC, MN1	May	Late	1011.1	34.6	18.8	24.8	13.8	65	2.5	70.5	18.6
Moniwa	37.89	140.44	SN1	Mar	Early		30.4	2.1	6.6	-1.8		1.7	43.6
Moniwa	37.89	140.44	SN1	Mar	Mid		25	3.4	8.9	-1.5		1.8	54.3
Moniwa	37.89	140.44	SN1	Mar	Late		27.4	4.7	10.3	-0.4		1.8	62.4
Moniwa	37.89	140.44	SN1	Apr	Early		25.4	7.2	12.9	1.7		1.9	59.8
Moniwa	37.89	140.44	SN1	Apr	Mid		33.7	9.1	15.3	3.2		1.8	58.2
Moniwa	37.89	140.44	SN1	Apr	Late		29.6	11.3	17.8	4.9		1.8	63.9
Moniwa	37.89	140.44	SN1	May	Early		27	13.5	20.2	7.1		1.6	61.2
Moniwa	37.89	140.44	SN1	May	Mid		31.1	14.3	20.5	8.3		1.4	59.2
Moniwa	37.89	140.44	SN1	May	Late		32.5	16.3	22.9	10.3		1.3	74.9
Tsukuba	36.06	140.13	TKC	Mar	Early	1015.4	35.9	6.3	12	0.6	67	2.5	55	12.6
Tsukuba	36.06	140.13	TKC	Mar	Mid	1015.6	21.2	7.9	13.9	1.5	64	2.7	63.9	14.8
Tsukuba	36.06	140.13	TKC	Mar	Late	1015.1	38.4	9	14.7	2.9	67	2.6	63.7	14.8
Tsukuba	36.06	140.13	TKC	Apr	Early	1014.6	37	11.1	17.1	5	68	2.8	62.9	16.3
Tsukuba	36.06	140.13	TKC	Apr	Mid	1013.8	36.2	12.9	18.7	7.1	70	2.8	57.8	16.4
Tsukuba	36.06	140.13	TKC	Apr	Late	1013.7	36.5	14.5	20.3	8.7	71	2.7	60.8	17.4
Tsukuba	36.06	140.13	TKC	May	Early	1013	32	16.3	21.9	10.9	73	2.7	59.8	17.8
Tsukuba	36.06	140.13	TKC	May	Mid	1012.1	49.1	17.1	22.1	12	76	2.5	56	17.5
Tsukuba	36.06	140.13	TKC	May	Late	1011.1	48.7	18.8	24	13.9	76	2.5	67	18.7
Moka	36.48	139.99	MKC	Mar	Early		28	5.1	11.6	-1.1		1.8	60.2
Moka	36.48	139.99	MKC	Mar	Mid		16.7	6.6	13.3	-0.2		1.8	66
Moka	36.48	139.99	MKC	Mar	Late		35.6	7.9	14.3	1.3		1.9	68.4
Moka	36.48	139.99	MKC	Apr	Early		40.4	10	16.7	3.4		1.9	64.1
Moka	36.48	139.99	MKC	Apr	Mid		33.2	12	18.5	5.7		1.9	59.4
Moka	36.48	139.99	MKC	Apr	Late		34.2	13.9	20.5	7.4		1.7	62.4
Moka	36.48	139.99	MKC	May	Early		33.2	15.9	21.9	10		1.6	61.6
Moka	36.48	139.99	MKC	May	Mid		45.7	16.9	22.6	11.5		1.6	59.3
Moka	36.48	139.99	MKC	May	Late		55.3	18.6	24.4	13.6		1.6	67.3
Utsunomiya	36.55	139.87	UTC	Mar	Early	1015.5	30.3	6	11.8	1	61	3.2	59.4	13
Utsunomiya	36.55	139.87	UTC	Mar	Mid	1015.5	16.8	7.5	13.6	1.8	58	3.3	66.1	14.9
Utsunomiya	36.55	139.87	UTC	Mar	Late	1015.1	40.7	8.7	14.6	3.3	60	3.3	68.7	15.1
Utsunomiya	36.55	139.87	UTC	Apr	Early	1014.6	41.3	10.9	17	5.4	62	3.3	64	16.2
Utsunomiya	36.55	139.87	UTC	Apr	Mid	1013.7	38.1	12.8	18.9	7.5	64	3.4	58.9	16.3
Utsunomiya	36.55	139.87	UTC	Apr	Late	1013.5	42.1	14.6	20.7	9.3	65	3.1	62	17.3
Utsunomiya	36.55	139.87	UTC	May	Early	1012.8	39	16.6	22.2	11.5	67	3.1	58.8	17.4
Utsunomiya	36.55	139.87	UTC	May	Mid	1012	45.9	17.5	22.9	12.8	69	3.1	54.5	17.2
Utsunomiya	36.55	139.87	UTC	May	Late	1011	64.3	19.2	24.7	14.7	70	3.1	62	17.8
Tottori	35.49	134.24	TEO	Mar	Early	1018.4	51.2	6.6	11.4	2.4	72	3.3	35.6
Tottori	35.49	134.24	TEO	Mar	Mid	1018.3	43.3	7.9	13.3	2.9	69	3.5	45.1
Tottori	35.49	134.24	TEO	Mar	Late	1017.4	49.8	9.1	14.4	4.1	69	3.2	50.6
Tottori	35.49	134.24	TEO	Apr	Early	1016.3	38.1	11.3	17	5.9	68	3.3	55.5
Tottori	35.49	134.24	TEO	Apr	Mid	1014.6	32.9	13.1	18.8	7.5	67	3.4	58.5
Tottori	35.49	134.24	TEO	Apr	Late	1014	31.2	15	20.9	9.4	66	3.5	63.4
Tottori	35.49	134.24	TEO	May	Early	1013	34	17.1	22.9	11.6	67	3.4	64.8
Tottori	35.49	134.24	TEO	May	Mid	1012.1	47.1	17.8	23.4	12.4	68	3.3	64
Tottori	35.49	134.24	TEO	May	Late	1010.7	41.9	19.4	25.1	14.3	68	3.1	72.5
Kurayoshi	35.47	133.84	TED, TEY	Mar	Early		41.9	6.5	10.8	2.6		4.1	36.6
Kurayoshi	35.47	133.84	TED, TEY	Mar	Mid		41.3	7.6	12.4	3		4.1	47.5
Kurayoshi	35.47	133.84	TED, TEY	Mar	Late		43.1	8.8	13.5	4.2		3.7	53.2
Kurayoshi	35.47	133.84	TED, TEY	Apr	Early		38.7	10.8	15.7	5.9		3.7	57.1
Kurayoshi	35.47	133.84	TED, TEY	Apr	Mid		30.8	12.5	17.5	7.2		3.7	60.1
Kurayoshi	35.47	133.84	TED, TEY	Apr	Late		30.5	14.4	19.5	9.2		3.6	63.9
Kurayoshi	35.47	133.84	TED, TEY	May	Early		31	16.4	21.6	11.2		3.5	65
Kurayoshi	35.47	133.84	TED, TEY	May	Mid		45.8	17.1	22.2	12		3.4	64.6
Kurayoshi	35.47	133.84	TED, TEY	May	Late		38.3	18.7	23.7	14		3.2	72.9
Yonago	35.43	133.34	TES	Mar	Early	1018.4	44.4	7	11.3	2.8	70	3.1	37.8	11.5 @
Yonago	35.43	133.34	TES	Mar	Mid	1018.3	42	8.2	13.1	3.2	68	3.1	48.7	13.1 @
Yonago	35.43	133.34	TES	Mar	Late	1017.4	41.9	9.3	14.1	4.5	68	2.9	54.9	13.7 @
Yonago	35.43	133.34	TES	Apr	Early	1016.2	39.6	11.3	16.5	6.3	68	2.9	56.8	16.0 @
Yonago	35.43	133.34	TES	Apr	Mid	1014.4	33.9	13.2	18.3	7.9	66	3.1	60.1	17.3 @
Yonago	35.43	133.34	TES	Apr	Late	1013.8	32.8	15.2	20.4	9.9	66	3	65	18.0 @
Yonago	35.43	133.34	TES	May	Early	1012.7	35.5	17.2	22.5	12.2	67	3.1	67.2	18.9 @
Yonago	35.43	133.34	TES	May	Mid	1011.9	46.3	17.8	22.8	12.9	69	2.9	66.7	18.7 @
Yonago	35.43	133.34	TES	May	Late	1010.5	37.3	19.5	24.4	14.8	69	2.7	74.3	20.2 @
Izumo	35.33	132.73	IZC, IZE	Mar	Early		41.5	6.6	11.2	1.9		2.6	37.3
Izumo	35.33	132.73	IZC, IZE	Mar	Mid		39	7.8	12.9	2.3		2.6	49.9
Izumo	35.33	132.73	IZC, IZE	Mar	Late		43.1	8.8	14	3.3		2.5	54.9
Izumo	35.33	132.73	IZC, IZE	Apr	Early		39.6	10.8	16.1	4.8		2.5	57.8
Izumo	35.33	132.73	IZC, IZE	Apr	Mid		37.2	12.6	18	6.7		2.7	61.9
Izumo	35.33	132.73	IZC, IZE	Apr	Late		35.4	14.4	19.8	8.3		2.4	66.4
Izumo	35.33	132.73	IZC, IZE	May	Early		42.8	16.3	21.9	10.4		2.5	66.6
Izumo	35.33	132.73	IZC, IZE	May	Mid		47.5	17.1	22.5	11.4		2.4	66.7
Izumo	35.33	132.73	IZC, IZE	May	Late		41.3	18.5	24	12.8		2	74.7
Higashihiroshima	34.42	132.7	AKC	Mar	Early		32.5	5.3	11.1	-0.3		1.9	50.5
Higashihiroshima	34.42	132.7	AKC	Mar	Mid		33.4	6.6	13.1	0.2		1.9	57.6
Higashihiroshima	34.42	132.7	AKC	Mar	Late		39.1	7.9	14.3	1.7		1.9	62.3
Higashihiroshima	34.42	132.7	AKC	Apr	Early		40.3	10.3	17	3.6		2	60.6
Higashihiroshima	34.42	132.7	AKC	Apr	Mid		42.5	12.2	18.8	5.5		2	63.3
Higashihiroshima	34.42	132.7	AKC	Apr	Late		37.8	13.8	20.4	7.2		1.9	64.5
Higashihiroshima	34.42	132.7	AKC	May	Early		46.8	16.2	22.7	9.7		1.9	65.7
Higashihiroshima	34.42	132.7	AKC	May	Mid		55	17	23.2	10.9		1.8	66.2
Higashihiroshima	34.42	132.7	AKC	May	Late		45.9	18.5	24.7	12.6		1.7	72.5
Oda	35.19	132.5	ODC	Mar	Early		44.5	7.1	11.8	2.9		2.3	39.1
Oda	35.19	132.5	ODC	Mar	Mid		42.1	8.3	13.6	3.3		2.3	51.3
Oda	35.19	132.5	ODC	Mar	Late		45.1	9.4	14.6	4.4		2.2	57.3
Oda	35.19	132.5	ODC	Apr	Early		42.7	11.5	17.1	6.1		2.2	59.8
Oda	35.19	132.5	ODC	Apr	Mid		43.6	13.2	18.7	7.8		2.3	63.4
Oda	35.19	132.5	ODC	Apr	Late		39	15.1	20.6	9.6		2.1	67.3
Oda	35.19	132.5	ODC	May	Early		44.9	17.1	22.7	11.7		2.1	67.6
Oda	35.19	132.5	ODC	May	Mid		55.3	17.8	23.3	12.5		2	67.9
Oda	35.19	132.5	ODC	May	Late		44.2	19.1	24.8	14		1.9	76.1
Hamada	34.9	132.07	HDC	Mar	Early	1018.5	42.2	7.9	11.9	3.9	69	4.2	39.3	10.8 @
Hamada	34.9	132.07	HDC	Mar	Mid	1018.3	37.2	9.1	13.7	4.5	67	4.2	51	12.4 @
Hamada	34.9	132.07	HDC	Mar	Late	1017.4	42.6	10	14.4	5.6	68	3.9	56.8	12.9 @
Hamada	34.9	132.07	HDC	Apr	Early	1016.2	41.7	11.9	16.5	7.3	69	3.8	58.2	15.0 @
Hamada	34.9	132.07	HDC	Apr	Mid	1014.5	37.2	13.5	18	9	69	4	60.7	16.7 @
Hamada	34.9	132.07	HDC	Apr	Late	1013.9	37.2	15.1	19.7	10.5	69	3.7	64.9	17.3 @
Hamada	34.9	132.07	HDC	May	Early	1012.7	41.4	16.9	21.4	12.5	71	3.6	65.4	17.4 @
Hamada	34.9	132.07	HDC	May	Mid	1011.8	52.8	17.6	22.1	13.2	73	3.4	66.8	17.8 @
Hamada	34.9	132.07	HDC	May	Late	1010.5	42.5	18.9	23.3	14.7	74	2.9	74.4	19.2 @
Ue	32.23	130.91	KKA	Mar	Early		43.3	8	14.6	2		1.9	51.5
Ue	32.23	130.91	KKA	Mar	Mid		47	9.6	16.6	3.3		1.8	54.3
Ue	32.23	130.91	KKA	Mar	Late		54.3	10.8	17.5	4.8		1.8	58.6
Ue	32.23	130.91	KKA	Apr	Early		49.5	13	20.1	6.4		1.8	57.5
Ue	32.23	130.91	KKA	Apr	Mid		47.6	14.4	21.5	7.9		1.8	57.8
Ue	32.23	130.91	KKA	Apr	Late		57.4	15.8	22.9	9.2		1.7	61.5
Ue	32.23	130.91	KKA	May	Early		69.1	17.9	24.9	11.9		1.7	56.6
Ue	32.23	130.91	KKA	May	Mid		73.6	18.8	25.6	12.7		1.7	59.3
Ue	32.23	130.91	KKA	May	Late		57.3	20	26.8	14.2		1.6	59.7
Misumi	32.61	130.48	KKU	Mar	Early		33.3	9.4	13.6	5.7		2	53.5
Misumi	32.61	130.48	KKU	Mar	Mid		37	10.8	15.4	6.8		1.9	56.7
Misumi	32.61	130.48	KKU	Mar	Late		43.6	11.9	16.4	8.2		1.8	59.7
Misumi	32.61	130.48	KKU	Apr	Early		45.9	14	19	9.8		1.8	59
Misumi	32.61	130.48	KKU	Apr	Mid		39.6	15.3	20.4	11.3		1.8	60.5
Misumi	32.61	130.48	KKU	Apr	Late		50.8	16.8	21.9	12.7		1.6	62.1
Misumi	32.61	130.48	KKU	May	Early		52.4	18.7	23.8	14.8		1.6	61
Misumi	32.61	130.48	KKU	May	Mid		59.2	19.5	24.7	15.6		1.4	64.1
Misumi	32.61	130.48	KKU	May	Late		42.7	20.8	25.9	16.9		1.3	67.9
