# Supplementary material for: Diversity and composition of flower-visiting insects and related factors in three fruit tree species
Source: Biodivers Data J. 2023 Sep 8;11:e100955. doi: 10.3897/BDJ.11.e100955 (PMC10504601; doi:10.3897/BDJ.11.e100955)
Supplement: Supplementary material 3 — Table S3 Locations of the nearest weather stations and the distances to the sites [file bdj-11-e100955-s003.csv]

Table S3 Locations of the nearest weather stations and the distances to the sites
Weather_station	Latitude	Longitude	Distance_(km)	Related_site
MKC	36.4927	139.984969	0	MKC
Utsunomiya	36.551824	139.86756	10.8	UTC
TKC	36.045882	140.09971	0	TKC
TEY	35.477048	133.74372	0	TEY
Tottori	35.4867	134.2383	15.4	TEO
TEY	35.477048	133.74372	16	TED
Yonago	35.4333	133.3383	6.65	TES
Misumi	32.6117	130.4783	27.7	KKU
Ue	32.225	130.905	3.1	KKA
Tohoku-noken	39.765373	141.133394	0.8	MOC
YKYEX1	39.242741	140.531184	0	YKYEX1
Yokote	39.242741	140.531184	2.4	YKYEX2
HKC	37.813987	140.444601	0	HKC
Fukushima	37.7583	140.47	5.1	SN1
Moniwa	37.8917	140.4367	0.4	MN1
IZE	35.3317	132.73	0	IZE
Oda	35.19	132.4967	7.6	ODC
Izmo	35.3317	132.73	15.2	IZC
Hamada	34.89666666	132.07	12.6	HDC
AKC	34.332707	132.822887	0	AKC
