# Supplementary material for: Diversity and composition of flower-visiting insects and related factors in three fruit tree species
Source: Biodivers Data J. 2023 Sep 8;11:e100955. doi: 10.3897/BDJ.11.e100955 (PMC10504601; doi:10.3897/BDJ.11.e100955)
Supplement: Supplementary material 4 — Table S4 Meteorological conditions of the survey days at each site [file bdj-11-e100955-s004.csv]

Table S4 Meteorological conditions of the survey days at each site. Data were extracted from the nearest weather station (see Table S3)
Site	Year	Date	Max_Temp_℃	Min_Temp_℃	Percip_mm	SunDuration_h	Humidity_%	WindSpeed_ms-1	SolarRadiation_MJm-2
HKC	2017	2017/4/30	27.1	5	0	11.8	55	2.5	NA
HKC	2017	2017/5/2	21.2	7.3	0	11.9	50.9	2.7	NA
HKC	2017	2017/5/4	26.9	9.7	0	9.1	60.7	2.1	NA
HKC	2017	2017/5/6	25.5	13	0	1.7	72.7	1.8	NA
HKC	2018	2018/4/19	24.9	5	0	11.2	71.4	1.2	NA
HKC	2018	2018/4/23	13	9.3	0.5	0	89.5	0.9	NA
HKC	2018	2018/4/26	19.6	8.7	0	8.9	63.1	3.2	NA
HKC	2018	2018/4/27	23.8	7.9	0	6.3	64.3	1.6	NA
HKC	2018	2018/5/1	28.4	10.3	0	10.9	65.2	1.6	NA
HKC	2019	2019/5/3	23.3	4.5	0	11.4	55	2.1	NA
MN1	2018	2018/4/23	12.1	6.9	0	0	NA	0.8	NA
MN1	2018	2018/4/26	17	6.3	0	7.8	NA	2.2	NA
MN1	2018	2018/4/27	20.9	4.7	0	3.8	NA	1.1	NA
MN1	2018	2018/5/1	25	7.9	0	9.6	NA	1.6	NA
MN1	2019	2019/5/9	23.6	4.3	0	7	NA	1.2	NA
MOC	2017	2017/5/8	18.3	4.6	0	7.9	49	5.4	22.76
MOC	2017	2017/5/9	20.1	1	0	10.9	59	1.8	26.07
MOC	2017	2017/5/12	20.5	10.2	0	6.8	72	3	20.852
MOC	2017	2017/5/16	15.8	9.8	0	1.5	78	3.1	11.432
MOC	2018	2018/5/5	16.8	6.1	0	0	65	3.8	20.093
MOC	2018	2018/5/6	21.4	9.5	0	0	60	3.1	17.948
MOC	2018	2018/5/11	19.9	7.4	0	0	60	3.9	21.1
MOC	2018	2018/5/12	21.9	10.7	0	0	51	3.1	16.719
SN1	2018	2018/4/19	25.2	7.7	0	12.2	63	1.8	25.36
SN1	2018	2018/4/23	13.8	11	0	0	83	2.6	4.41
SN1	2018	2018/4/26	20.5	11.4	0	12.2	53	4.4	26.31
SN1	2018	2018/4/27	24.5	9.1	0	2.9	55	2	14.46
SN1	2018	2018/5/1	28.6	13.3	0	11.7	55	2.4	24.17
SN1	2019	2019/4/28	18.6	6.8	0	12.6	43	3.7	27.32
YKYEX1	2017	2017/5/7	17.7	5.4	0	9.73	58.9	3	NA
YKYEX1	2017	2017/5/8	18.1	5.3	0	4.78	54.4	3.2	NA
YKYEX1	2017	2017/5/9	19	5.1	0	9.03	68.5	1.4	NA
YKYEX1	2017	2017/5/10	20.6	10.2	5.5	1.53	76.7	1.7	NA
YKYEX1	2017	2017/5/12	21.1	11.2	0.5	4.7	90.9	1.2	NA
YKYEX1	2018	2018/5/2	26.5	11.3	0.5	3.85	NA	2.2	NA
YKYEX1	2018	2018/5/5	18.3	7.9	3	6.37	NA	3	NA
YKYEX1	2018	2018/5/6	23	7.9	0	4.63	NA	1.9	NA
YKYEX1	2018	2018/5/8	14.1	9.3	2	0.42	NA	2.7	NA
YKYEX1	2018	2018/5/11	20.5	5	0.5	7.5	NA	1.7	NA
YKYEX2	2018	2018/5/2	26.6	11.5	3	3.2	NA	2.4	NA
YKYEX2	2018	2018/5/7	20.7	11.7	0.5	1.3	NA	1.7	NA
YKYEX2	2018	2018/5/8	16.5	9.9	1	1.7	NA	2.4	NA
YKYEX2	2018	2018/5/9	14.8	9.6	0	0.8	NA	2.9	NA
YKYEX2	2018	2018/5/11	20.1	6.6	0	7.2	NA	2.1	NA
AKC	2017	2017/5/26	23.1	12	0	5.7	72.8	1.5	21.45
AKC	2017	2017/5/29	27.4	15.9	0	11.8	58	1	26.41
AKC	2017	2017/5/30	27.8	16.7	0	6.4	63.2	0.7	23.74
AKC	2018	2018/5/17	27.8	18.9	0	2	83.1	0.5	16.17
AKC	2018	2018/5/21	25.5	15.6	0	12.4	54.1	0.9	27.56
AKC	2018	2018/5/24	24.6	10.9	0.5	12.1	70.5	0.9	27.59
HDC	2018	2018/5/21	25	13.2	0	12.8	73	2.3	NA
HDC	2018	2018/5/22	25.1	12.9	0	10.3	59	2.4	NA
HDC	2018	2018/5/24	21.9	11	0	12.8	74	3	NA
HDC	2019	2019/5/23	24.8	13.2	0	12.9	51	4.2	NA
HDC	2019	2019/5/24	25.4	15	0	13.2	62	3.6	NA
IZC	2018	2018/5/22	27.6	9.3	0	11.2	NA	1.9	NA
IZC	2018	2018/5/25	27.9	10.9	0	10.7	NA	1.8	NA
IZC	2018	2018/5/28	27.6	16.2	0	1.9	NA	1.3	NA
IZC	2019	2019/5/25	28.5	13.1	0	11.7	NA	1.8	NA
IZC	2019	2019/5/26	30.2	14	0	8.1	NA	1	NA
IZC	2019	2019/5/29	23.5	10.1	0	13.4	NA	2.1	NA
IZE	2017	2017/5/26	19.3	10.9	0	3.1	NA	2.2	NA
IZE	2017	2017/5/30	28.1	13.7	0	8.8	NA	1.5	NA
IZE	2017	2017/5/31	26.5	15.5	0	1	NA	1.4	NA
IZE	2018	2018/5/24	22.1	10	0	13.2	NA	1.7	NA
IZE	2018	2018/5/27	26	10.3	0	8.1	NA	1.3	NA
IZE	2018	2018/5/28	27.6	16.2	0	1.9	NA	1.3	NA
IZE	2019	2019/5/24	25.6	11.6	0	13.4	NA	2.1	NA
IZE	2019	2019/5/27	26.2	13.4	0.5	0.5	NA	3.4	NA
IZE	2019	2019/5/28	22.2	13.5	5	1.5	NA	2.8	NA
ODC	2017	2017/5/25	26.3	16.3	0	8.7	NA	1.6	NA
ODC	2017	2017/5/27	22	11.2	0	10	NA	1.5	NA
ODC	2017	2017/5/29	28.2	16.5		12.9	NA	2.1	NA
KKA	2018	2018/3/30	25.9	6	0	10.1	NA	1.3	NA
KKA	2018	2018/4/3	26.8	10.4	0	10.5	NA	1.5	NA
KKA	2018	2018/4/4	24.7	8.7	0	6.2	NA	1.5	NA
KKA	2018	2018/4/9	20.2	2.6	0	8.7	NA	1.9	NA
KKU	2017	2017/4/7	19.9	15.6	42	0	NA	1.2	NA
KKU	2017	2017/4/12	19.4	9.4	0	9.7	NA	2.1	NA
KKU	2017	2017/4/13	21.5	8.4	0	12.1	NA	1.9	NA
KKU	2017	2017/4/14	23.9	9.8	0	11.8	NA	3.1	NA
KKU	2017	2017/4/15	25	14.3	10	6.4	NA	1.9	NA
KKU	2017	2017/4/21	20.9	12.7	0	1.6	NA	1.3	NA
KKU	2018	2018/3/25	20.2	7.1	0	10.7	NA	1.9	NA
KKU	2018	2018/3/28	23.6	10.2	0	11.6	NA	1.5	NA
KKU	2018	2018/3/29	23.3	11	0	11	NA	1.6	NA
KKU	2018	2018/4/4	25.1	14.2	0	1.8	NA	1.7	NA
MKC	2018	2018/4/5	16.6	6	0.5	3.9	67.6	1.1	4.19
MKC	2018	2018/4/6	23.1	9.2	0.5	2.6	78.1	1.9	5.207
MKC	2018	2018/4/11	22.3	5.7	0.5	2.9	73.8	1.5	6.087
TED	2019	2019/4/18	22.1	8.6	0	9.7	37.1	3.7	499
TEO	2018	2018/4/10	23.8	3.8	0	10.9	54	3.4	NA
TEO	2019	2019/4/18	23.6	9.6	0	10.5	59	3	NA
TES	2019	2019/4/18	24.9	10.3	0	12	53	2.9	NA
TEY	2017	2017/4/15	24.6	11.8	4.5	7.5	51.9	2.9	500.6
TEY	2017	2017/4/17	21.3	12.9	27	0.3	68.7	3.7	164.2
TEY	2017	2017/4/19	18.3	6.2	3	9.3	52	3.3	510.9
TEY	2018	2018/4/3	24.6	8.4	0	9.3	39.9	1.2	452.6
TEY	2018	2018/4/8	10.9	0.1	0	7.1	31.9	2.4	508.9
TEY	2019	2019/4/12	14.6	2.7	0	9.4	43.8	4.2	463.2
TEY	2019	2019/4/15	15.8	3.9	0	8	37.4	4.1	539.7
TKC	2017	2017/4/20	20.3	8.65	0	9.59	49.03	1.933	24.23
TKC	2017	2017/4/21	18.82	10.96	0	0.025	72.27	0.706	9.12
TKC	2017	2017/4/24	19.05	8.27	0	4.881	67.04	1.572	18.85
TKC	2018	2018/4/5	15.76	9.77	0.5	1.4	65.46	1.914	11.38
TKC	2018	2018/4/6	21.91	9.36	0	1.108	82.1	3.881	11.94
TKC	2018	2018/4/9	20.87	2.548	0	10.22	49.17	1.582	24.31
UTC	2018	2018/4/5	17.3	8.7	0.5	6.4	66	3.9	19.4
UTC	2018	2018/4/6	23.3	9.2	0.5	2.3	81	3.4	10.6
UTC	2018	2018/4/20	26.1	12.2	0	12.2	58	3.1	25.49
