# Supplementary material for: Diversity and composition of flower-visiting insects and related factors in three fruit tree species
Source: Biodivers Data J. 2023 Sep 8;11:e100955. doi: 10.3897/BDJ.11.e100955 (PMC10504601; doi:10.3897/BDJ.11.e100955)
Supplement: Supplementary material 5 — Table S5 The numbers of visitors in each taxa collected from each site and year [file bdj-11-e100955-s005.xlsx]

## Sheet: TableS5
Table S5 The numbers of visitors in each taxa collected from each site and year. Light gray cells represent undetected taxa, and orange-shaded cells represent the most dominant taxa within the community. Dark gray-shaded lines were communities with less than 50 individuals. Apis mellifera and Osmia corniforons were only collected in the first year (2017).
			Hymenoptera																		Diptera
Tree species	Site	Year	Apis mellifera	Osmia cornifrons	Andrenidae	Apidae	Halictidae	Tenthredinidae	Icheumonidae	Colletidae	Megachilidae	Bethylidae	Scoliidae	Tiphiidae	Pteromalidae	Pompilidae	Figitidae	Crabronidae	Blasticotomidae	Argidae	Syrphidae	Empididae	Anthomyiidae	Chironomidae	Bibionidae	Ephydridae	Sciaridae	Muscidae	Calliphoridae	Tipulidae	Bombyliidae	Fanniidae	Scatopsidae	Conopidae	Tachinidae	Scathophagidae	Sarcophagidae	Xylophagidae	Phoridae	Limoniidae	Chloropidae	Asilidae	Therevidae	Tephritidae	Tabanidae	Sphaeroceridae	Simuliidae	Sepsidae	Psilidae
Japanese pear	KKA	2018	－	－	97	0	22	2	0	0	1	0	0	0	0	1	0	0	0	0	43	46	4	0	0	0	0	0	8	0	0	0	0	4	0	2	1	0	0	0	0	0	0	0	0	0	0	0	0
	KKU	2017	118	0	5	0	5	5	0	3	0	0	0	0	0	0	0	1	0	0	59	22	11	5	1	23	2	1	5	2	0	0	0	0	3	0	0	0	0	1	0	0	0	0	0	1	0	0	0
		2018	－	－	31	1	8	0	0	0	0	0	0	0	0	0	0	0	0	0	23	73	0	0	0	1	7	1	5	0	0	0	0	1	0	0	0	0	1	0	1	0	0	0	0	0	0	0	0
	TED	2019	－	－	0	0	0	0	0	0	0	0	0	0	0	0	0	0	0	0	0	3	0	0	0	0	1	0	0	0	0	0	0	0	0	0	0	0	0	0	0	0	0	0	0	0	0	0	0
	TEO	2018	－	－	4	0	1	0	0	0	0	0	0	0	0	0	0	0	0	0	5	1	0	0	0	0	0	1	0	0	0	0	0	0	0	0	0	0	0	0	0	0	0	0	0	0	0	0	0
		2019	－	－	1	1	0	0	0	0	0	0	0	0	0	0	0	0	0	0	6	0	1	0	0	0	0	1	0	0	0	0	0	0	0	0	0	0	0	0	0	0	0	0	0	0	0	0	0
	TES	2019	－	－	0	0	1	0	0	0	0	0	0	0	0	0	0	0	0	0	1	0	0	0	0	0	0	0	0	0	0	0	0	0	0	0	0	0	0	0	0	0	0	0	0	0	0	0	0
	TEY	2017	4	0	6	0	2	2	1	0	0	1	0	0	0	0	0	0	0	0	21	11	44	16	0	0	5	0	0	0	0	0	0	0	0	0	0	0	0	0	0	0	0	0	0	0	0	0	0
		2018	－	－	2	0	0	0	0	0	0	0	0	0	0	0	0	0	0	0	4	0	0	0	0	0	0	0	0	0	0	0	0	0	0	0	0	0	0	0	0	0	0	0	0	0	0	0	0
		2019	－	－	4	0	1	1	0	0	0	0	0	0	0	0	0	0	0	0	36	5	5	2	0	0	0	1	1	0	0	0	0	0	0	1	0	0	0	0	0	0	0	0	0	0	0	0	0
	TKC	2017	1	0	38	1	16	4	0	1	0	0	1	0	0	0	0	0	0	0	9	63	78	10	10	11	3	3	5	5	0	0	0	0	0	0	1	0	0	0	1	1	0	1	0	0	0	0	0
		2018	－	－	138	2	37	9	0	0	0	0	0	1	0	0	0	0	0	0	83	139	5	3	18	13	4	1	1	0	0	1	0	0	2	0	0	0	0	0	0	0	1	0	0	0	0	0	0
	MKC	2018	－	－	62	1	8	93	0	0	0	0	0	0	0	0	0	0	0	0	82	62	6	3	4	12	1	0	3	3	2	0	0	0	1	1	0	0	0	0	0	0	0	0	0	0	0	0	0
		2019	－	－	128	0	2	0	0	0	0	0	0	0	0	0	0	0	0	0	22	3	0	0	5	0	0	0	0	0	0	0	0	0	0	0	1	0	0	0	0	0	0	0	0	0	0	0	0
	UTC	2018	－	－	45	0	5	1	0	0	0	0	0	0	0	0	0	0	0	0	15	10	10	0	2	0	1	2	1	1	0	0	0	0	0	1	0	0	0	0	0	0	0	0	0	0	0	0	1
Apple	HKC	2017	502	0	157	5	5	1	1	0	0	0	0	0	0	0	0	0	1	0	33	0	1	1	3	4	0	0	1	0	0	0	0	0	0	0	0	0	0	0	0	0	0	0	0	0	0	0	0
		2018	－	－	93	0	2	1	3	0	0	0	0	0	0	0	0	0	0	0	12	0	2	4	0	0	1	1	0	0	0	0	0	0	0	0	0	0	0	0	0	0	0	0	0	0	0	0	0
		2019	－	－	41	0	1	0	0	1	0	0	0	0	0	0	0	0	0	0	10	0	8	13	11	1	0	11	0	0	0	1	0	0	0	0	1	0	0	0	0	0	0	0	0	0	0	0	0
	MN1	2018	－	－	21	30	4	2	0	0	0	0	0	0	0	0	0	0	0	0	18	1	0	0	1	0	0	0	0	0	7	0	0	0	0	0	0	2	0	0	0	0	0	0	0	0	0	0	0
		2019	－	－	4	4	1	0	0	0	0	0	0	0	0	0	0	0	0	0	1	0	0	0	0	0	0	0	0	0	2	0	0	0	0	0	0	0	0	0	0	0	0	0	0	0	0	0	0
	SN1	2018	－	－	30	4	0	0	0	0	0	1	0	0	0	0	0	0	0	0	7	0	0	3	2	0	2	1	2	0	0	0	0	0	0	0	0	0	0	0	0	0	0	0	0	0	0	0	0
		2019	－	－	3	0	0	0	0	0	0	0	0	0	0	0	0	0	0	0	0	0	0	0	0	0	7	0	0	0	0	0	0	0	0	0	0	0	0	0	0	0	0	0	0	0	0	1	0
	MOC	2017	8	0	30	8	29	2	5	0	0	0	1	0	1	0	0	0	0	0	28	83	8	0	1	0	2	2	0	0	0	6	0	1	0	0	0	0	0	1	0	1	0	0	0	0	0	0	0
		2018	－	－	70	55	39	1	7	0	0	0	1	0	0	0	0	0	0	1	27	113	21	51	44	1	17	14	2	0	2	2	0	0	0	0	0	0	0	0	0	0	0	0	0	0	1	0	0
	YKYEX1	2017	283	198	137	13	20	9	4	0	0	0	0	0	0	0	0	0	0	0	181	0	0	0	1	0	0	0	0	0	0	0	0	0	0	0	0	0	0	0	0	0	0	0	0	0	0	0	0
		2018	－	－	74	1	14	0	0	0	0	0	0	0	0	0	0	0	0	0	130	0	0	0	0	0	0	0	0	0	0	0	0	1	0	0	0	0	0	0	0	0	0	0	0	0	0	0	0
	YKYEX2	2018	－	－	13	1	38	0	0	0	0	0	0	0	0	0	0	0	0	0	199	0	0	0	0	0	0	0	0	0	0	0	0	0	0	0	0	0	0	0	0	0	0	0	0	0	0	0	0
Oriental persimmon	AKC	2017	0	0	1	65	20	0	0	0	1	0	0	0	0	0	0	0	0	0	0	0	0	0	0	0	0	0	0	0	0	0	0	0	0	0	0	0	0	0	0	0	0	0	0	0	0	0	0
		2018	－	－	6	197	29	0	0	1	0	0	0	0	0	0	0	0	0	0	0	0	0	0	0	0	0	0	1	0	0	0	0	0	0	0	0	0	0	0	0	0	0	0	0	0	0	0	0
	HDC	2018	－	－	0	0	1	0	0	0	0	0	0	0	0	0	0	0	0	0	0	0	0	0	0	1	2	1	0	0	0	0	0	0	0	0	0	0	0	0	0	0	0	0	0	0	0	0	0
		2019	－	－	0	0	0	0	0	0	0	0	0	0	0	0	0	0	0	0	0	0	0	0	0	0	0	0	0	0	0	0	0	0	0	0	0	0	0	0	0	0	0	0	0	0	0	0	0
	IZC	2018	－	－	4	27	6	0	0	1	0	0	0	0	0	0	0	0	0	0	2	0	0	0	0	0	0	1	0	0	0	0	0	0	0	0	0	0	0	0	0	0	0	0	0	0	0	0	0
		2019	－	－	6	31	7	0	0	0	2	0	0	0	0	0	0	0	0	0	8	0	0	0	0	0	0	0	0	0	0	0	0	0	0	0	0	0	0	0	0	0	0	0	0	0	0	0	0
	IZE	2017	12	0	0	7	0	0	1	0	0	0	0	0	0	0	0	0	0	0	1	0	0	1	0	2	2	0	0	0	0	0	7	0	0	0	0	0	1	0	0	0	0	0	0	0	0	0	0
		2018	－	－	0	57	3	0	0	0	0	0	1	0	0	0	0	0	0	0	0	0	0	0	0	3	3	0	0	0	0	0	0	0	0	0	0	0	0	0	0	0	0	0	0	0	0	0	0
		2019	－	－	1	66	0	0	0	0	0	0	0	0	0	0	0	0	0	0	0	0	0	0	0	0	0	0	0	0	0	0	0	0	0	0	0	0	0	0	0	0	0	0	0	0	0	0	0
	ODC	2017	15	0	0	7	2	0	1	0	0	0	0	0	0	0	1	0	0	0	4	0	1	1	0	1	0	1	0	2	0	0	2	0	0	0	0	0	0	0	0	0	0	0	1	0	0	0	0
Total					1252	584	329	133	23	7	4	2	4	1	1	1	1	1	1	1	1070	635	205	113	103	73	60	43	35	13	13	10	9	7	6	5	4	2	2	2	2	2	1	1	1	1	1	1	1
[truncated: 26 more columns]
