# Supplementary material for: Diversity and composition of flower-visiting insects and related factors in three fruit tree species
Source: Biodivers Data J. 2023 Sep 8;11:e100955. doi: 10.3897/BDJ.11.e100955 (PMC10504601; doi:10.3897/BDJ.11.e100955)
Supplement: Supplementary material 6 — Table S6 Genera detected in the families Andrenidae, Apidae, Syrphidae and Scarabaeidae and their proportions in the site-pooled communities [file bdj-11-e100955-s006.xlsx]

## Sheet: TableS7
Table S6 Genera detected in the families Andrenidae, Apidae, Syrphidae, and Scarabaeidae and their proportions in the site-pooled communities. Gray cells represent undetected genera, and orange, yellow, green, or blue cells represent the most abundant genus in the families of Andrenidae, Apidae, Syrphidae, or Scarabaeidae, respectively.
		Japanese pear									Apple						Oriental persimmon
		UTC	MKC	TKC	TEY	TED	TES	TEO	KKU	KKA	MOC	YKYEX1	YKYEX2	MN1	HKC	SN1	IZC	IZE	ODC	HDC	AKC	SUM
Andrenidae	Andrena	0.39604	0.104762	0.132616	0.0638298	0	0	0.217391	0.103659	0.310345	0.132176	0.360684	0.0515873	0.192308	0.575099	0.5	0.0884956	0.00546448	0	0	0.0147992	3.24926
	Panurginus	0.049505	0.257143	0.0776583	0	0	0	0	0.00609756	0.0613027	0.00133511	0	0	0	0	0	0	0	0	0	0	0.453041
Apidae	Bombus	0	0	0	0	0	0	0	0	0	0.00400534	0.0017094	0	0.0153846	0	0	0.247788	0.568306	0.0655738	0	0.437632	1.3404
	Xylocopa	0	0	0	0	0	0	0	0	0	0	0.00512821	0	0.192308	0.00197628	0.030303	0.115044	0.0983607	0.0327869	0	0.02537	0.501277
	Apis	0	0.00190476	0	0	0	0	0.0434783	0	0	0.0761015	0.0136752	0	0	0.00197628	0.0151515	0.079646	0.0163934	0	0	0.0655391	0.313866
	Tetralonia	0	0	0	0	0	0	0	0	0	0	0	0	0	0	0	0.0530973	0.0273224	0	0	0	0.0804197
	Eucera	0	0	0.00358423	0	0	0	0	0	0	0	0	0	0	0	0	0.0176991	0	0.0163934	0	0.02537	0.0630468
	Ceratina	0	0	0	0	0	0	0	0	0	0.00400534	0.0034188	0.00396825	0.0461538	0.00395257	0	0	0	0	0	0	0.0614988
	Nomada	0	0	0	0	0	0	0	0.00304878	0	0	0	0	0.00769231	0.00197628	0.0151515	0	0	0	0	0	0.0278689
Syrphidae	Melanostoma	0.029703	0.0133333	0.0525687	0	0	0	0.0434783	0.00304878	0	0.0480641	0.471795	0.686508	0.0692308	0.0316206	0.0606061	0	0	0	0	0	1.50996
	Eristalis	0.029703	0.118095	0.0143369	0.170213	0	0	0.391304	0.070122	0.149425	0.00667557	0.0188034	0.00396825	0.0692308	0.00395257	0.0151515	0.00884956	0	0.0163934	0	0	1.08622
	Syrphus	0	0.00952381	0.00238949	0.106383	0	0.5	0	0.00914634	0	0.00133511	0.0017094	0.00793651	0	0.00197628	0	0	0	0	0	0	0.6404
	Eupeodes	0.049505	0.0133333	0.00716846	0.0319149	0	0	0	0.0518293	0	0.00534045	0.0102564	0.0595238	0.00769231	0.0197628	0	0.0619469	0	0	0	0	0.318274
	Episyrphus	0.00990099	0	0.00358423	0.00531915	0	0	0	0.0853659	0.00383142	0	0	0.00396825	0	0.0158103	0.0151515	0.00884956	0.00546448	0.0491803	0	0	0.206426
	Helophilus	0.00990099	0.0152381	0.00716846	0.00531915	0	0	0	0.0121951	0	0.00133511	0.0222222	0.0119048	0	0.0237154	0.0151515	0	0	0	0	0	0.124151
	Sphaerophoria	0	0	0.0107527	0	0	0	0	0	0.00383142	0.00400534	0.00512821	0.0119048	0	0.00395257	0	0.00884956	0	0	0	0	0.0484245
	Chrysogaster	0	0	0	0	0	0	0.0434783	0	0	0	0	0	0	0	0	0	0	0	0	0	0.0434783
	Eristalinus	0	0.0228571	0	0	0	0	0	0	0	0	0	0	0	0	0	0	0	0	0	0	0.0228571
	Platycheirus	0.00990099	0	0.00238949	0	0	0	0	0	0	0	0	0	0	0.00197628	0	0	0	0	0	0	0.0142668
	Xanthandrus	0.00990099	0	0	0	0	0	0	0	0	0	0	0	0	0	0	0	0	0	0	0	0.00990099
	Cheilosia	0	0	0.00119474	0	0	0	0	0.00304878	0.00383142	0	0	0	0	0	0	0	0	0	0	0	0.00807494
	Dasysyrphus	0	0	0.00119474	0	0	0	0	0.00609756	0	0	0	0	0	0	0	0	0	0	0	0	0.0072923
	Allograpta	0	0	0	0.00531915	0	0	0	0	0	0	0	0	0	0	0	0	0	0	0	0	0.00531915
	Paragus	0	0	0.00119474	0	0	0	0	0.00304878	0	0	0	0	0	0	0	0	0	0	0	0	0.00424352
	Brachypalpoides	0	0	0	0	0	0	0	0	0	0	0	0.00396825	0	0	0	0	0	0	0	0	0.00396825
	Phytomia	0	0	0	0	0	0	0	0	0.00383142	0	0	0	0	0	0	0	0	0	0	0	0.00383142
	Dideoides	0	0	0	0	0	0	0	0.00304878	0	0	0	0	0	0	0	0	0	0	0	0	0.00304878
	Parasyrphus	0	0	0	0	0	0	0	0	0	0	0	0	0	0.00197628	0	0	0	0	0	0	0.00197628
	Trichopsomyia	0	0	0	0	0	0	0	0	0	0	0	0	0	0.00197628	0	0	0	0	0	0	0.00197628
	Xylota	0	0	0	0	0	0	0	0	0	0	0	0	0	0.00197628	0	0	0	0	0	0	0.00197628
	Criorhina	0	0.00190476	0	0	0	0	0	0	0	0	0	0	0	0	0	0	0	0	0	0	0.00190476
	Ischiodon	0	0	0.00119474	0	0	0	0	0	0	0	0	0	0	0	0	0	0	0	0	0	0.00119474
	Melangyna	0	0	0.00119474	0	0	0	0	0	0	0	0	0	0	0	0	0	0	0	0	0	0.00119474
	Scaeva	0	0	0.00119474	0	0	0	0	0	0	0	0	0	0	0	0	0	0	0	0	0	0.00119474
	OtherSyrphidae	0	0.00380952	0.00238949	0	0	0	0	0.00304878	0	0.00667557	0.0017094	0	0	0	0	0	0	0	0	0	0.0176328
Scarabaeidae	Gametis	0.019802	0	0.00238949	0.0106383	0	0	0	0.0121951	0.0421456	0.0226969	0	0	0.0153846	0	0	0.141593	0.0874317	0.0491803	0	0.308668	0.712125
	Nipponovalgus	0.00990099	0	0.00119474	0	0	0	0	0	0.0191571	0.00801068	0	0	0.0153846	0.100791	0.0151515	0	0	0	0	0	0.16959
	Anomala	0	0	0.0657109	0	0	0	0	0	0	0	0	0	0	0	0	0	0	0	0	0	0.0657109
	Hoplia	0	0	0	0	0	0	0	0	0	0	0	0	0	0	0	0	0	0	0.037037	0	0.037037
	Adoretus	0	0	0	0	0	0	0	0	0	0	0	0	0	0	0	0.00884956	0	0.0163934	0	0	0.025243
	Glycyphana	0	0	0	0	0	0	0	0	0	0	0	0	0	0	0	0	0	0.0163934	0	0	0.0163934
	Ectinohoplia	0	0	0	0	0	0	0	0	0	0	0	0	0	0	0	0	0.010929	0	0	0	0.010929
	Protaetia	0	0	0	0	0	0	0	0	0	0	0	0	0	0	0	0	0	0	0	0.00422833	0.00422833
	Proagopertha	0	0	0	0	0	0	0	0	0	0	0	0	0	0.00395257	0	0	0	0	0	0	0.00395257
	Maladera	0	0	0.00119474	0	0	0	0	0	0	0.00267023	0	0	0	0	0	0	0	0	0	0	0.00386497
	Pachyserica	0	0	0.00119474	0	0	0	0	0	0	0	0	0	0	0	0	0	0	0	0	0	0.00119474
	OtherScarabaeidae	0	0	0.00119474	0	0	0	0	0	0	0	0	0	0	0	0	0	0	0	0	0	0.00119474
	SUM	0.623762	0.561905	0.396655	0.398936	0	0.5	0.73913	0.375	0.597701	0.324433	0.916239	0.845238	0.630769	0.798419	0.681818	0.840708	0.819672	0.262295	0.037037	0.881607
	N (all taxa)	101	525	837	188	4	2	23	328	261	749	585	252	130	506	66	113	183	61	27	473
