# Supplementary material for: Diversity and composition of flower-visiting insects and related factors in three fruit tree species
Source: Biodivers Data J. 2023 Sep 8;11:e100955. doi: 10.3897/BDJ.11.e100955 (PMC10504601; doi:10.3897/BDJ.11.e100955)
Supplement: Supplementary material 7 — Table S7 Rarefied community composition, based on family or order identification [file bdj-11-e100955-s007.xlsx]

## Sheet: TableS6
Table S7 Rarefied community composition based on family or order identification. This data was used for the community analysis. Gray cells represent undetected taxa, and orange-shaded cells represent the most dominant taxa within the community.
		Japanese pear										Apple									Oriental persimmon							Total
	Site	MKC		UTC	TKC		TEY		KKU		KKA	MOC		YKYEX1		YKYEX2	HKC		SN1	MN1	IZE		ODC	IZC		AKC
	Year	2018	2019	2018	2017	2018	2017	2019	2017	2018	2018	2017	2018	2017	2018	2018	2017	2018	2018	2018	2018	2019	2017	2018	2019	2017	2018
Hymenoptera	Andrenidae	8	39	21	7	15	3	3	0	11	17	8	6	22	17	1	28	37	29	11	0	1	0	4	5	0	1	294
	Apidae	0	0	0	0	0	0	0	0	0	0	2	7	0	0	0	0	0	4	14	36	44	4	27	26	38	30	232
	Halictidae	1	1	1	2	2	1	1	2	1	4	5	3	3	3	9	3	1	0	2	2	0	2	6	6	6	4	71
	Tenthredinidae	12	0	1	0	2	1	1	1	0	0	0	0	0	0	0	0	0	0	0	0	0	0	0	0	0	0	18
	Icheumonidae	0	0	0	0	0	0	0	0	0	0	2	0	0	0	0	0	2	0	0	0	0	1	0	0	0	0	5
	Megachilidae	0	0	0	0	0	0	0	0	0	0	0	0	0	0	0	0	0	0	0	0	0	0	0	2	1	0	3
	Bethylidae	0	0	0	0	0	1	0	0	0	0	0	0	0	0	0	0	0	1	0	0	0	0	0	0	0	0	2
	Blasticotomidae	0	0	0	0	0	0	0	0	0	0	0	0	0	0	0	1	0	0	0	0	0	0	0	0	0	0	1
	Colletidae	0	0	0	0	0	0	0	0	0	0	0	0	0	0	0	0	0	0	0	0	0	0	1	0	0	0	1
	Figitidae	0	0	0	0	0	0	0	0	0	0	0	0	0	0	0	0	0	0	0	0	0	1	0	0	0	0	1
	Scoliidae	0	0	0	0	0	0	0	0	0	0	1	0	0	0	0	0	0	0	0	0	0	0	0	0	0	0	1
Diptera	Syrphidae	11	8	9	0	9	4	30	23	5	10	7	5	26	30	41	6	6	7	7	0	0	4	2	8	0	0	258
	Empididae	12	0	5	10	14	3	5	7	30	9	17	5	0	0	0	0	0	0	1	0	0	0	0	0	0	0	118
	Anthomyiidae	1	0	6	14	1	24	4	1	0	1	0	1	0	0	0	0	2	0	0	0	0	1	0	0	0	0	56
	Chironomidae	0	0	0	1	0	8	2	1	0	0	0	11	0	0	0	0	2	3	0	0	0	1	0	0	0	0	29
	Ephydridae	3	0	0	2	0	0	0	7	0	0	0	0	0	0	0	1	0	0	0	1	0	1	0	0	0	0	15
	Bibionidae	0	3	2	1	1	0	0	0	0	0	1	2	0	0	0	2	0	2	0	0	0	0	0	0	0	0	14
	Calliphoridae	0	0	0	0	0	0	1	0	1	4	0	0	0	0	0	0	0	1	0	0	0	0	0	0	0	0	7
	Muscidae	0	0	1	1	0	0	1	0	0	0	0	2	0	0	0	0	0	0	0	0	0	1	1	0	0	0	7
	Sciaridae	0	0	0	0	0	2	0	0	2	0	0	0	0	0	0	0	0	1	0	1	0	0	0	0	0	0	6
	Bombyliidae	0	0	0	0	0	0	0	0	0	0	0	0	0	0	0	0	0	0	4	0	0	0	0	0	0	0	4
	Conopidae	0	0	0	0	0	0	0	0	0	1	1	0	0	1	0	0	0	0	0	0	0	0	0	0	0	0	3
	Tachinidae	1	0	0	0	0	0	0	2	0	0	0	0	0	0	0	0	0	0	0	0	0	0	0	0	0	0	3
	Tipulidae	0	0	1	0	0	0	0	0	0	0	0	0	0	0	0	0	0	0	0	0	0	2	0	0	0	0	3
	Scatopsidae	0	0	0	0	0	0	0	0	0	0	0	0	0	0	0	0	0	0	0	0	0	2	0	0	0	0	2
	Agromyzidae	0	0	0	0	0	0	1	0	0	0	0	0	0	0	0	0	0	0	0	0	0	0	0	0	0	0	1
	Asilidae	0	0	0	0	0	0	0	0	0	0	1	0	0	0	0	0	0	0	0	0	0	0	0	0	0	0	1
	Cylindrotomidae	0	0	0	0	0	0	0	0	0	0	0	1	0	0	0	0	0	0	0	0	0	0	0	0	0	0	1
	Fanniidae	0	0	0	0	1	0	0	0	0	0	0	0	0	0	0	0	0	0	0	0	0	0	0	0	0	0	1
	Sphaeroceridae	0	0	0	0	0	0	0	1	0	0	0	0	0	0	0	0	0	0	0	0	0	0	0	0	0	0	1
	Tabanidae	0	0	0	0	0	0	0	0	0	0	0	0	0	0	0	0	0	0	0	0	0	1	0	0	0	0	1
	Therevidae	0	0	0	0	1	0	0	0	0	0	0	0	0	0	0	0	0	0	0	0	0	0	0	0	0	0	1
	Xylophagidae	0	0	0	0	0	0	0	0	0	0	0	0	0	0	0	0	0	0	1	0	0	0	0	0	0	0	1
Coleoptera	Scarabaeidae	0	0	2	10	0	1	0	2	0	2	3	2	0	0	0	9	0	1	1	6	6	4	9	4	5	16	83
	Elateridae	0	0	0	1	0	0	0	0	0	0	0	0	0	0	0	0	0	0	0	4	0	16	1	0	0	0	22
	Chrysomelidae	0	0	1	0	0	0	0	4	1	2	0	1	0	0	0	0	0	1	2	0	0	3	0	0	0	0	15
	Cerambycidae	2	0	1	1	0	1	0	0	0	1	0	0	0	0	0	0	0	0	0	0	0	0	0	0	1	0	7
	Coccinellidae	0	0	0	0	1	0	0	0	0	0	2	0	0	0	0	0	1	0	0	0	0	2	0	0	0	0	6
	Melandryidae	0	0	0	0	0	0	0	0	0	0	0	0	0	0	0	0	0	0	6	0	0	0	0	0	0	0	6
	Nitidulidae	0	0	0	0	3	0	0	0	0	0	0	3	0	0	0	0	0	0	0	0	0	0	0	0	0	0	6
	Cantharidae	0	0	0	0	0	0	2	0	0	0	0	0	0	0	0	0	0	1	0	1	0	1	0	0	0	0	5
	Melyridae	0	0	0	1	0	1	0	0	0	0	0	0	0	0	0	0	0	0	0	0	0	0	0	0	0	0	2
	Pyrochroidae	0	0	0	0	0	0	0	0	0	0	0	1	0	0	0	0	0	0	1	0	0	0	0	0	0	0	2
	Curculionidae	0	0	0	0	0	0	0	0	0	0	0	0	0	0	0	0	0	0	1	0	0	0	0	0	0	0	1
	Oedemeridae	0	0	0	0	0	0	0	0	0	0	1	0	0	0	0	0	0	0	0	0	0	0	0	0	0	0	1
	Staphylinidae	0	0	0	0	0	1	0	0	0	0	0	0	0	0	0	0	0	0	0	0	0	0	0	0	0	0	1
Hemiptera		0	0	0	0	0	0	0	0	0	0	0	1	0	0	0	1	0	0	0	0	0	4	0	0	0	0	6
Lepidoptera		0	0	0	0	1	0	0	0	0	0	0	0	0	0	0	0	0	0	0	0	0	0	0	0	0	0	1
	Total	51	51	51	51	51	51	51	51	51	51	51	51	51	51	51	51	51	51	51	51	51	51	51	51	51	51	1326
